# Supplementary material for: Vibrio type III secretion system 2 is not restricted to the Vibrionaceae and encodes differentially distributed repertoires of effector proteins
Source: Microb Genom. 2023 Apr 5;9(4):mgen000973. doi: 10.1099/mgen.0.000973 (PMC10210961; doi:10.1099/mgen.0.000973)
Supplement: Supplementary material 4 [file mgen-9-973-s004.xlsx]

## Sheet: Table S3
Table. S3. Distribution of V. parahaemolyticus Sequence Types (STs) in terms of the presence of T3SS2α or T3SS2β gene clusters.
		Percentage of bacterial strains
	Sequence Type	T3SS2 α	T3SS2 β
	1	0	0.8
	3	44.5055	11.5
	6	0	0.201613
	8	3.84615	1.6
	9	0	0.201613
	12	0	0.8
	15	0	0.201613
	17	1.64835	0.201613
	20	0	0.201613
	23	0	0.6
	32	0	0.604839
	34	0	2.2
	36	0	25.2
	43	0	3.6
	50	0	2
	58	0	0.4
	59	0	1
	60	0	0
	61	0	0.4
	64	0	0.201613
	65	0	1.6
	69	1.0989	0.201613
	73	0	0.201613
	79	0	0.201613
	83	0	0.8
	85	0	0.201613
	88	1.0989	0
	91	0	1.2
	96	0	0.4
	98	0	0.201613
	102	0	0.201613
	110	0	0.4
	120	11.5385	0.6
	141	0	0.6
	143	0	0.201613
	152	0	0.4
	160	0	0
	189	7.14286	0.201613
	199	0	0.6
	216	0.549451	0.201613
	217	1.0989	0
	224	0.549451	0
	262	0	0.6
	285	0	0.4
	308	0	1.2
	313	0	0.6
	320	0	0.4
	324	0	1
	325	0	0.201613
	326	1.0989	0.201613
	327	0	0.201613
	332	16.4835	0.8
	338	0	0
	396	0	0.201613
	417	0	3.6
	478	1.0989	0.201613
	479	0.549451	0.201613
	527	1.0989	0
	546	0	0.6
	563	0	0.201613
	566	0.549451	0
	610	0.549451	0
	624	0	0.201613
	629	0	0.201613
	630	0	0.201613
	631	0	7.5
	632	0	0.201613
	635	0	0.201613
	636	0	1.2
	638	0	0.201613
	645	0	0.201613
	653	0	0.4
	674	0	0.806452
	676	0	1.4
	735	0	1
	739	0	0.201613
	748	0	0
	749	0	0.4
	750	0	0.201613
	768	0	0.201613
	775	0	0.8
	775	0	0.806452
	809	0	0.4
	810	0	0.201613
	811	0	0.201613
	813	0	0.201613
	817	0	0.6
	933	1.0989	0
	934	0.549451	0
	966	0	0.201613
	1015	1.0989	0
	1016	0.549451	0
	1017	0	0.201613
	1052	0	0.201613
	1060	0	0.4
	1089	0	0.201613
	1121	0	0.4
	1127	0	0.4
	1132	0	0.4
	1133	0	0.4
	1134	0	1
	1135	0	0.201613
	1136	0	0.201613
	1140	0.549451	0.201613
	1141	0	0.201613
	1142	0	0.201613
	1144	0	0.201613
	1149	0	0.6
	1150	0	0.4
	1151	0	1.2
	1155	0	0.201613
	1169	0	0.201613
	1187	0	0.201613
	1328	0	0.201613
	1516	0	0.201613
	1530	0	0.201613
	1556	0	0.201613
	1629	0	0.201613
	1632	0	0.201613
	1713	0	0.201613
	1716	0	0.201613
	1727	0	0.201613
	1737	0	0.201613
	1805	0	0.201613
	1831	0	0.201613
	1844	1.64835	0
	1914	0	0.604839
	1969	0	0.201613
